# Supplementary material for: Functionalized Gold Nanoparticles and Halogen Bonding Interactions Involving Fentanyl and Fentanyl Derivatives
Source: Nanomaterials (Basel). 2024 May 23;14(11):917. doi: 10.3390/nano14110917 (PMC11173406; doi:10.3390/nano14110917)
Supplement: Supplementary file 1 [file nanomaterials-14-00917-s001.zip]

Archive with 1 entries (1 files):
- nanomaterials-3003636-supplementary.pdf
